# Supplementary material for: Green synthesis of Fe2O3-MnO2 nano-hybrids on pumice for complete degradation of pharmaceutical pollutants
Source: PLoS One. 2025 Oct 10;20(10):e0334324. doi: 10.1371/journal.pone.0334324 (PMC12513585; doi:10.1371/journal.pone.0334324)
Supplement: S1 Dataset — (XLSX) [file pone.0334324.s001.xlsx]

## Sheet: (Table_2_Raw_Data)
Process Parameter	Tested Condition	Replicate 1	Replicate 2	Replicate 3
Effect of pH	3	185	178	177
Effect of pH	5	125	118	117
Effect of pH	7	97	90	89
Effect of pH	9	150	142	140
Effect of pH	11	310	295	295
Catalyst Concentration	0.1	370	355	355
Catalyst Concentration	0.3	185	178	177
Catalyst Concentration	0.5	97	90	89
Catalyst Concentration	0.8	88	82	82
Catalyst Concentration	1	86	80	80
Effect of Temperature	25	97	90	89
Effect of Temperature	40	75	70	71
Effect of Temperature	60	50	47	47
Effect of Temperature	80	38	35	35
Treatment Time (min)	0	1250	1150	1200
Treatment Time (min)	15	980	930	940
Treatment Time (min)	30	740	710	710
Treatment Time (min)	60	600	570	570
Treatment Time (min)	90	395	370	375
Treatment Time (min)	120	220	200	210
Treatment Time (min)	180	100	85	91

## Sheet: Table_4_Amoxicillin
Time (min)	Replicate 1	Replicate 2	Replicate 3
0	10250	9750	10000
30	5200	5100	5000
60	3300	3100	3200
120	950	870	880
180	5	8	7

## Sheet: Table_5_Toxicity
Sample	Dilution (%)	Replicate 1	Replicate 2	Replicate 3
Raw Wastewater	100	95.1	89.8	92.6
Raw Wastewater	50	80.2	75.4	78.9
Raw Wastewater	25	60.5	55.1	58.7
Raw Wastewater	12.5	40.2	35.8	38.1
Raw Wastewater	6.25	20.5	18.9	22.1
Treated Effluent	100	10.2	6.5	8.5
Treated Effluent	50	5.1	3.8	4.5
Treated Effluent	25	2.5	1.9	2.2
Treated Effluent	12.5	1	0.8	0.9
Treated Effluent	6.25	0.5	0.3	0.4

## Sheet: (Table_6_Stability)
Cycle	COD Removal Rep1 (%)	COD Removal Rep2 (%)	COD Removal Rep3 (%)	Fe Leaching Rep1 (mg/L)	Fe Leaching Rep2 (mg/L)	Mn Leaching Rep1 (mg/L)	Mn Leaching Rep2 (mg/L)
1	92	92.5	92.4	0.11	0.1	0.08	0.09
2	91	91.8	91.7	0.13	0.11	0.1	0.09
3	90.5	89.9	90.2	0.2	0.18	0.15	0.13
4	89	88.5	88.6	0.26	0.22	0.19	0.17
5	87	86.5	87.2	0.31	0.25	0.22	0.2
